# Supplementary material for: METTL3 enhances dentinogenesis differentiation of dental pulp stem cells via increasing GDF6 and STC1 mRNA stability
Source: BMC Oral Health. 2023 Apr 11;23:209. doi: 10.1186/s12903-023-02836-z (PMC10088233; doi:10.1186/s12903-023-02836-z)
Supplement: Supplementary file 3 — Additional file 3. Table S2. Peaks annotationin of hyper-methylated and up-transcripted genes. [file 12903_2023_2836_MOESM3_ESM.xls]

geneId	seqnames	start	end	width	strand	annotation	geneStart	geneEnd	geneLength	geneStrand	transcriptId	distanceToTSS	Dbxref	product	GO_id	GO_term	pathway	pathway_description
GDF6	Chr8	96160342	96160592	251	*	Exon (NM_001001557.3/GDF6, exon 1 of 2)	96142333	96160792	18460	2	NM_001001557.3	200	GeneID:392255,Genbank:NM_001001557.3,HGNC:HGNC:4221,MIM:601147	growth differentiation factor 6	GO:0005125,GO:0005160,GO:0005615,GO:0006915,GO:0008083,GO:0010862,GO:0030509,GO:0032332,GO:0032924,GO:0042803,GO:0042981,GO:0043408,GO:0045444,GO:0045666,GO:0045893,GO:0048468,GO:0060389,GO:0060395,GO:1900745,GO:1990009	cytokine activity|transforming growth factor beta receptor binding|extracellular space|apoptotic process|growth factor activity|positive regulation of pathway-restricted SMAD protein phosphorylation|BMP signaling pathway|positive regulation of chondrocyte differentiation|activin receptor signaling pathway|protein homodimerization activity|regulation of apoptotic process|regulation of MAPK cascade…	hsa04060,hsa04350,hsa04390	Cytokine-cytokine receptor interaction|TGF-beta signaling pathway|Hippo signaling pathway
GDF6	Chr8	96145081	96145231	151	*	Exon (NM_001001557.3/GDF6, exon 2 of 2)	96142333	96160792	18460	2	NM_001001557.3	15561	GeneID:392255,Genbank:NM_001001557.3,HGNC:HGNC:4221,MIM:601147	growth differentiation factor 6	GO:0005125,GO:0005160,GO:0005615,GO:0006915,GO:0008083,GO:0010862,GO:0030509,GO:0032332,GO:0032924,GO:0042803,GO:0042981,GO:0043408,GO:0045444,GO:0045666,GO:0045893,GO:0048468,GO:0060389,GO:0060395,GO:1900745,GO:1990009	cytokine activity|transforming growth factor beta receptor binding|extracellular space|apoptotic process|growth factor activity|positive regulation of pathway-restricted SMAD protein phosphorylation|BMP signaling pathway|positive regulation of chondrocyte differentiation|activin receptor signaling pathway|protein homodimerization activity|regulation of apoptotic process|regulation of MAPK cascade…	hsa04060,hsa04350,hsa04390	Cytokine-cytokine receptor interaction|TGF-beta signaling pathway|Hippo signaling pathway
GDF6	Chr8	96144431	96144931	501	*	3' UTR	96142333	96160792	18460	2	NM_001001557.3	15861	GeneID:392255,Genbank:NM_001001557.3,HGNC:HGNC:4221,MIM:601147	growth differentiation factor 6	GO:0005125,GO:0005160,GO:0005615,GO:0006915,GO:0008083,GO:0010862,GO:0030509,GO:0032332,GO:0032924,GO:0042803,GO:0042981,GO:0043408,GO:0045444,GO:0045666,GO:0045893,GO:0048468,GO:0060389,GO:0060395,GO:1900745,GO:1990009	cytokine activity|transforming growth factor beta receptor binding|extracellular space|apoptotic process|growth factor activity|positive regulation of pathway-restricted SMAD protein phosphorylation|BMP signaling pathway|positive regulation of chondrocyte differentiation|activin receptor signaling pathway|protein homodimerization activity|regulation of apoptotic process|regulation of MAPK cascade…	hsa04060,hsa04350,hsa04390	Cytokine-cytokine receptor interaction|TGF-beta signaling pathway|Hippo signaling pathway
MAML3	Chr4	140152937	140153086	150	*	Exon (NM_018717.4/MAML3, exon 1 of 5)	139716391	140154079	437689	2	NM_018717.4	993	GeneID:55534,Genbank:NM_018717.4,HGNC:HGNC:16272,MIM:608991	mastermind like transcriptional coactivator 3	GO:0003713,GO:0005634,GO:0005654,GO:0006367,GO:0007219,GO:0007221,GO:0016607,GO:0045747,GO:0045944	transcription coactivator activity|nucleus|nucleoplasm|transcription initiation from RNA polymerase II promoter|Notch signaling pathway|positive regulation of transcription of Notch receptor target|nuclear speck|positive regulation of Notch signaling pathway|positive regulation of transcription from RNA polymerase II promoter	hsa04330,hsa04658,hsa05165	Notch signaling pathway|Th1 and Th2 cell differentiation|Human papillomavirus infection
MAML3	Chr4	140152887	140153036	150	*	Exon (NM_018717.4/MAML3, exon 1 of 5)	139716391	140154079	437689	2	NM_018717.4	1043	GeneID:55534,Genbank:NM_018717.4,HGNC:HGNC:16272,MIM:608991	mastermind like transcriptional coactivator 3	GO:0003713,GO:0005634,GO:0005654,GO:0006367,GO:0007219,GO:0007221,GO:0016607,GO:0045747,GO:0045944	transcription coactivator activity|nucleus|nucleoplasm|transcription initiation from RNA polymerase II promoter|Notch signaling pathway|positive regulation of transcription of Notch receptor target|nuclear speck|positive regulation of Notch signaling pathway|positive regulation of transcription from RNA polymerase II promoter	hsa04330,hsa04658,hsa05165	Notch signaling pathway|Th1 and Th2 cell differentiation|Human papillomavirus infection
MAML3	Chr4	139890598	139890896	299	*	Exon (NM_018717.4/MAML3, exon 2 of 5)	139716391	140154079	437689	2	NM_018717.4	263183	GeneID:55534,Genbank:NM_018717.4,HGNC:HGNC:16272,MIM:608991	mastermind like transcriptional coactivator 3	GO:0003713,GO:0005634,GO:0005654,GO:0006367,GO:0007219,GO:0007221,GO:0016607,GO:0045747,GO:0045944	transcription coactivator activity|nucleus|nucleoplasm|transcription initiation from RNA polymerase II promoter|Notch signaling pathway|positive regulation of transcription of Notch receptor target|nuclear speck|positive regulation of Notch signaling pathway|positive regulation of transcription from RNA polymerase II promoter	hsa04330,hsa04658,hsa05165	Notch signaling pathway|Th1 and Th2 cell differentiation|Human papillomavirus infection
MAML3	Chr4	139889556	139889704	149	*	Exon (NM_018717.4/MAML3, exon 2 of 5)	139716391	140154079	437689	2	NM_018717.4	264375	GeneID:55534,Genbank:NM_018717.4,HGNC:HGNC:16272,MIM:608991	mastermind like transcriptional coactivator 3	GO:0003713,GO:0005634,GO:0005654,GO:0006367,GO:0007219,GO:0007221,GO:0016607,GO:0045747,GO:0045944	transcription coactivator activity|nucleus|nucleoplasm|transcription initiation from RNA polymerase II promoter|Notch signaling pathway|positive regulation of transcription of Notch receptor target|nuclear speck|positive regulation of Notch signaling pathway|positive regulation of transcription from RNA polymerase II promoter	hsa04330,hsa04658,hsa05165	Notch signaling pathway|Th1 and Th2 cell differentiation|Human papillomavirus infection
MAML3	Chr4	139889506	139889655	150	*	Exon (NM_018717.4/MAML3, exon 2 of 5)	139716391	140154079	437689	2	NM_018717.4	264424	GeneID:55534,Genbank:NM_018717.4,HGNC:HGNC:16272,MIM:608991	mastermind like transcriptional coactivator 3	GO:0003713,GO:0005634,GO:0005654,GO:0006367,GO:0007219,GO:0007221,GO:0016607,GO:0045747,GO:0045944	transcription coactivator activity|nucleus|nucleoplasm|transcription initiation from RNA polymerase II promoter|Notch signaling pathway|positive regulation of transcription of Notch receptor target|nuclear speck|positive regulation of Notch signaling pathway|positive regulation of transcription from RNA polymerase II promoter	hsa04330,hsa04658,hsa05165	Notch signaling pathway|Th1 and Th2 cell differentiation|Human papillomavirus infection
MAML3	Chr4	139719718	139720313	596	*	Exon (NM_018717.4/MAML3, exon 5 of 5)	139716391	140154079	437689	2	NM_018717.4	433766	GeneID:55534,Genbank:NM_018717.4,HGNC:HGNC:16272,MIM:608991	mastermind like transcriptional coactivator 3	GO:0003713,GO:0005634,GO:0005654,GO:0006367,GO:0007219,GO:0007221,GO:0016607,GO:0045747,GO:0045944	transcription coactivator activity|nucleus|nucleoplasm|transcription initiation from RNA polymerase II promoter|Notch signaling pathway|positive regulation of transcription of Notch receptor target|nuclear speck|positive regulation of Notch signaling pathway|positive regulation of transcription from RNA polymerase II promoter	hsa04330,hsa04658,hsa05165	Notch signaling pathway|Th1 and Th2 cell differentiation|Human papillomavirus infection
MAML3	Chr4	139719320	139725790	6471	*	3' UTR	139716391	140154079	437689	2	NM_018717.4	428289	GeneID:55534,Genbank:NM_018717.4,HGNC:HGNC:16272,MIM:608991	mastermind like transcriptional coactivator 3	GO:0003713,GO:0005634,GO:0005654,GO:0006367,GO:0007219,GO:0007221,GO:0016607,GO:0045747,GO:0045944	transcription coactivator activity|nucleus|nucleoplasm|transcription initiation from RNA polymerase II promoter|Notch signaling pathway|positive regulation of transcription of Notch receptor target|nuclear speck|positive regulation of Notch signaling pathway|positive regulation of transcription from RNA polymerase II promoter	hsa04330,hsa04658,hsa05165	Notch signaling pathway|Th1 and Th2 cell differentiation|Human papillomavirus infection
MAML3	Chr4	139718774	139719171	398	*	3' UTR	139716391	140154079	437689	2	NM_018717.4	434908	GeneID:55534,Genbank:NM_018717.4,HGNC:HGNC:16272,MIM:608991	mastermind like transcriptional coactivator 3	GO:0003713,GO:0005634,GO:0005654,GO:0006367,GO:0007219,GO:0007221,GO:0016607,GO:0045747,GO:0045944	transcription coactivator activity|nucleus|nucleoplasm|transcription initiation from RNA polymerase II promoter|Notch signaling pathway|positive regulation of transcription of Notch receptor target|nuclear speck|positive regulation of Notch signaling pathway|positive regulation of transcription from RNA polymerase II promoter	hsa04330,hsa04658,hsa05165	Notch signaling pathway|Th1 and Th2 cell differentiation|Human papillomavirus infection
MAML3	Chr4	139718675	139719171	497	*	3' UTR	139716391	140154079	437689	2	NM_018717.4	434908	GeneID:55534,Genbank:NM_018717.4,HGNC:HGNC:16272,MIM:608991	mastermind like transcriptional coactivator 3	GO:0003713,GO:0005634,GO:0005654,GO:0006367,GO:0007219,GO:0007221,GO:0016607,GO:0045747,GO:0045944	transcription coactivator activity|nucleus|nucleoplasm|transcription initiation from RNA polymerase II promoter|Notch signaling pathway|positive regulation of transcription of Notch receptor target|nuclear speck|positive regulation of Notch signaling pathway|positive regulation of transcription from RNA polymerase II promoter	hsa04330,hsa04658,hsa05165	Notch signaling pathway|Th1 and Th2 cell differentiation|Human papillomavirus infection
MAML3	Chr4	139718327	139718526	200	*	3' UTR	139716391	140154079	437689	2	NM_018717.4	435553	GeneID:55534,Genbank:NM_018717.4,HGNC:HGNC:16272,MIM:608991	mastermind like transcriptional coactivator 3	GO:0003713,GO:0005634,GO:0005654,GO:0006367,GO:0007219,GO:0007221,GO:0016607,GO:0045747,GO:0045944	transcription coactivator activity|nucleus|nucleoplasm|transcription initiation from RNA polymerase II promoter|Notch signaling pathway|positive regulation of transcription of Notch receptor target|nuclear speck|positive regulation of Notch signaling pathway|positive regulation of transcription from RNA polymerase II promoter	hsa04330,hsa04658,hsa05165	Notch signaling pathway|Th1 and Th2 cell differentiation|Human papillomavirus infection
MAML3	Chr4	139718228	139718526	299	*	3' UTR	139716391	140154079	437689	2	NM_018717.4	435553	GeneID:55534,Genbank:NM_018717.4,HGNC:HGNC:16272,MIM:608991	mastermind like transcriptional coactivator 3	GO:0003713,GO:0005634,GO:0005654,GO:0006367,GO:0007219,GO:0007221,GO:0016607,GO:0045747,GO:0045944	transcription coactivator activity|nucleus|nucleoplasm|transcription initiation from RNA polymerase II promoter|Notch signaling pathway|positive regulation of transcription of Notch receptor target|nuclear speck|positive regulation of Notch signaling pathway|positive regulation of transcription from RNA polymerase II promoter	hsa04330,hsa04658,hsa05165	Notch signaling pathway|Th1 and Th2 cell differentiation|Human papillomavirus infection
MAML3	Chr4	139717235	139717384	150	*	3' UTR	139716391	140154079	437689	2	NM_018717.4	436695	GeneID:55534,Genbank:NM_018717.4,HGNC:HGNC:16272,MIM:608991	mastermind like transcriptional coactivator 3	GO:0003713,GO:0005634,GO:0005654,GO:0006367,GO:0007219,GO:0007221,GO:0016607,GO:0045747,GO:0045944	transcription coactivator activity|nucleus|nucleoplasm|transcription initiation from RNA polymerase II promoter|Notch signaling pathway|positive regulation of transcription of Notch receptor target|nuclear speck|positive regulation of Notch signaling pathway|positive regulation of transcription from RNA polymerase II promoter	hsa04330,hsa04658,hsa05165	Notch signaling pathway|Th1 and Th2 cell differentiation|Human papillomavirus infection
MAML3	Chr4	139717235	139717881	647	*	3' UTR	139716391	140154079	437689	2	NM_018717.4	436198	GeneID:55534,Genbank:NM_018717.4,HGNC:HGNC:16272,MIM:608991	mastermind like transcriptional coactivator 3	GO:0003713,GO:0005634,GO:0005654,GO:0006367,GO:0007219,GO:0007221,GO:0016607,GO:0045747,GO:0045944	transcription coactivator activity|nucleus|nucleoplasm|transcription initiation from RNA polymerase II promoter|Notch signaling pathway|positive regulation of transcription of Notch receptor target|nuclear speck|positive regulation of Notch signaling pathway|positive regulation of transcription from RNA polymerase II promoter	hsa04330,hsa04658,hsa05165	Notch signaling pathway|Th1 and Th2 cell differentiation|Human papillomavirus infection
MICALCL	Chr11	12294439	12294788	350	*	Exon (NM_032867.3/MICALCL, exon 3 of 9)	12286900	12362140	75241	1	NM_032867.3	7539	GeneID:84953,Genbank:NM_032867.3,HGNC:HGNC:25933,MIM:612355	MICAL C-terminal like	GO:0005737,GO:0007275,GO:0007283,GO:0030154,GO:0051019	cytoplasm|multicellular organism development|spermatogenesis|cell differentiation|mitogen-activated protein kinase binding
MICALCL	Chr11	12327193	12349914	22722	*	Exon (NM_032867.3/MICALCL, exon 6 of 9)	12286900	12362140	75241	1	NM_032867.3	40293	GeneID:84953,Genbank:NM_032867.3,HGNC:HGNC:25933,MIM:612355	MICAL C-terminal like	GO:0005737,GO:0007275,GO:0007283,GO:0030154,GO:0051019	cytoplasm|multicellular organism development|spermatogenesis|cell differentiation|mitogen-activated protein kinase binding
MICALCL	Chr11	12293690	12293890	201	*	Exon (NM_032867.3/MICALCL, exon 3 of 9)	12286900	12362140	75241	1	NM_032867.3	6790	GeneID:84953,Genbank:NM_032867.3,HGNC:HGNC:25933,MIM:612355	MICAL C-terminal like	GO:0005737,GO:0007275,GO:0007283,GO:0030154,GO:0051019	cytoplasm|multicellular organism development|spermatogenesis|cell differentiation|mitogen-activated protein kinase binding
STC1	Chr8	23854409	23854807	399	*	5' UTR	23841921	23854807	12887	2	NM_003155.2	0	GeneID:6781,Genbank:NM_003155.2,HGNC:HGNC:11373,MIM:601185	stanniocalcin 1	GO:0001503,GO:0001886,GO:0003421,GO:0005179,GO:0005615,GO:0005634,GO:0005737,GO:0006874,GO:0007566,GO:0010596,GO:0016324,GO:0030336,GO:0033280,GO:0035988,GO:0044070,GO:0046697,GO:0051926,GO:0060348,GO:0071320,GO:0071385,GO:0071456,GO:0086004,GO:0090280,GO:1903403	ossification|endothelial cell morphogenesis|growth plate cartilage axis specification|hormone activity|extracellular space|nucleus|cytoplasm|cellular calcium ion homeostasis|embryo implantation|negative regulation of endothelial cell migration|apical plasma membrane|negative regulation of cell migration|response to vitamin D|chondrocyte proliferation|regulation of anion transport|decidualization|…
STC1	Chr8	23844654	23845002	349	*	3' UTR	23841921	23854807	12887	2	NM_003155.2	9805	GeneID:6781,Genbank:NM_003155.2,HGNC:HGNC:11373,MIM:601185	stanniocalcin 1	GO:0001503,GO:0001886,GO:0003421,GO:0005179,GO:0005615,GO:0005634,GO:0005737,GO:0006874,GO:0007566,GO:0010596,GO:0016324,GO:0030336,GO:0033280,GO:0035988,GO:0044070,GO:0046697,GO:0051926,GO:0060348,GO:0071320,GO:0071385,GO:0071456,GO:0086004,GO:0090280,GO:1903403	ossification|endothelial cell morphogenesis|growth plate cartilage axis specification|hormone activity|extracellular space|nucleus|cytoplasm|cellular calcium ion homeostasis|embryo implantation|negative regulation of endothelial cell migration|apical plasma membrane|negative regulation of cell migration|response to vitamin D|chondrocyte proliferation|regulation of anion transport|decidualization|…
STC1	Chr8	23842517	23843362	846	*	3' UTR	23841921	23854807	12887	2	NM_003155.2	11445	GeneID:6781,Genbank:NM_003155.2,HGNC:HGNC:11373,MIM:601185	stanniocalcin 1	GO:0001503,GO:0001886,GO:0003421,GO:0005179,GO:0005615,GO:0005634,GO:0005737,GO:0006874,GO:0007566,GO:0010596,GO:0016324,GO:0030336,GO:0033280,GO:0035988,GO:0044070,GO:0046697,GO:0051926,GO:0060348,GO:0071320,GO:0071385,GO:0071456,GO:0086004,GO:0090280,GO:1903403	ossification|endothelial cell morphogenesis|growth plate cartilage axis specification|hormone activity|extracellular space|nucleus|cytoplasm|cellular calcium ion homeostasis|embryo implantation|negative regulation of endothelial cell migration|apical plasma membrane|negative regulation of cell migration|response to vitamin D|chondrocyte proliferation|regulation of anion transport|decidualization|…
UFL1	Chr6	96540615	96549427	8813	*	Exon (NM_015323.4/UFL1, exon 11 of 19)	96521826	96555276	33451	1	NM_015323.4	18789	GeneID:23376,Genbank:NM_015323.4,HGNC:HGNC:23039,MIM:613372	UFM1 specific ligase 1	GO:0001649,GO:0005737,GO:0005783,GO:0005789,GO:0005829,GO:0008284,GO:0016020,GO:0016874,GO:0031397,GO:0032088,GO:0032434,GO:0032880,GO:0033146,GO:0034976,GO:0043005,GO:0043066,GO:0043234,GO:0060252,GO:0071568,GO:0071569,GO:1902065,GO:1990592	osteoblast differentiation|cytoplasm|endoplasmic reticulum|endoplasmic reticulum membrane|cytosol|positive regulation of cell proliferation|membrane|ligase activity|negative regulation of protein ubiquitination|negative regulation of NF-kappaB transcription factor activity|regulation of proteasomal ubiquitin-dependent protein catabolic process|regulation of protein localization|regulation of intr…
UFL1	Chr6	96553347	96553545	199	*	3' UTR	96521826	96555276	33451	1	NM_015323.4	31521	GeneID:23376,Genbank:NM_015323.4,HGNC:HGNC:23039,MIM:613372	UFM1 specific ligase 1	GO:0001649,GO:0005737,GO:0005783,GO:0005789,GO:0005829,GO:0008284,GO:0016020,GO:0016874,GO:0031397,GO:0032088,GO:0032434,GO:0032880,GO:0033146,GO:0034976,GO:0043005,GO:0043066,GO:0043234,GO:0060252,GO:0071568,GO:0071569,GO:1902065,GO:1990592	osteoblast differentiation|cytoplasm|endoplasmic reticulum|endoplasmic reticulum membrane|cytosol|positive regulation of cell proliferation|membrane|ligase activity|negative regulation of protein ubiquitination|negative regulation of NF-kappaB transcription factor activity|regulation of proteasomal ubiquitin-dependent protein catabolic process|regulation of protein localization|regulation of intr…
UFL1	Chr6	96521875	96523219	1345	*	Exon (NM_015323.4/UFL1, exon 1 of 19)	96521826	96555276	33451	1	NM_015323.4	49	GeneID:23376,Genbank:NM_015323.4,HGNC:HGNC:23039,MIM:613372	UFM1 specific ligase 1	GO:0001649,GO:0005737,GO:0005783,GO:0005789,GO:0005829,GO:0008284,GO:0016020,GO:0016874,GO:0031397,GO:0032088,GO:0032434,GO:0032880,GO:0033146,GO:0034976,GO:0043005,GO:0043066,GO:0043234,GO:0060252,GO:0071568,GO:0071569,GO:1902065,GO:1990592	osteoblast differentiation|cytoplasm|endoplasmic reticulum|endoplasmic reticulum membrane|cytosol|positive regulation of cell proliferation|membrane|ligase activity|negative regulation of protein ubiquitination|negative regulation of NF-kappaB transcription factor activity|regulation of proteasomal ubiquitin-dependent protein catabolic process|regulation of protein localization|regulation of intr…
ZNF804A	Chr2	184936796	184937294	499	*	Exon (NM_194250.1/ZNF804A, exon 4 of 4)	184598366	184939487	341122	1	NM_194250.1	338430	GeneID:91752,Genbank:NM_194250.1,HGNC:HGNC:21711,MIM:612282	zinc finger protein 804A	GO:0003676,GO:0005634,GO:0005737,GO:0005886,GO:0010628,GO:0010975,GO:0010976,GO:0030424,GO:0030426,GO:0043025,GO:0043197,GO:0043198,GO:0046872,GO:0098793,GO:0098794,GO:1901588,GO:1902952	nucleic acid binding|nucleus|cytoplasm|plasma membrane|positive regulation of gene expression|regulation of neuron projection development|positive regulation of neuron projection development|axon|growth cone|neuronal cell body|dendritic spine|dendritic shaft|metal ion binding|presynapse|postsynapse|dendritic microtubule|positive regulation of dendritic spine maintenance
ZNF804A	Chr2	184936148	184936298	151	*	Exon (NM_194250.1/ZNF804A, exon 4 of 4)	184598366	184939487	341122	1	NM_194250.1	337782	GeneID:91752,Genbank:NM_194250.1,HGNC:HGNC:21711,MIM:612282	zinc finger protein 804A	GO:0003676,GO:0005634,GO:0005737,GO:0005886,GO:0010628,GO:0010975,GO:0010976,GO:0030424,GO:0030426,GO:0043025,GO:0043197,GO:0043198,GO:0046872,GO:0098793,GO:0098794,GO:1901588,GO:1902952	nucleic acid binding|nucleus|cytoplasm|plasma membrane|positive regulation of gene expression|regulation of neuron projection development|positive regulation of neuron projection development|axon|growth cone|neuronal cell body|dendritic spine|dendritic shaft|metal ion binding|presynapse|postsynapse|dendritic microtubule|positive regulation of dendritic spine maintenance
ZNF804A	Chr2	184937743	184938540	798	*	Exon (NM_194250.1/ZNF804A, exon 4 of 4)	184598366	184939487	341122	1	NM_194250.1	339377	GeneID:91752,Genbank:NM_194250.1,HGNC:HGNC:21711,MIM:612282	zinc finger protein 804A	GO:0003676,GO:0005634,GO:0005737,GO:0005886,GO:0010628,GO:0010975,GO:0010976,GO:0030424,GO:0030426,GO:0043025,GO:0043197,GO:0043198,GO:0046872,GO:0098793,GO:0098794,GO:1901588,GO:1902952	nucleic acid binding|nucleus|cytoplasm|plasma membrane|positive regulation of gene expression|regulation of neuron projection development|positive regulation of neuron projection development|axon|growth cone|neuronal cell body|dendritic spine|dendritic shaft|metal ion binding|presynapse|postsynapse|dendritic microtubule|positive regulation of dendritic spine maintenance
ZNF547	Chr19	57378177	57378374	198	*	3' UTR	57363435	57379559	16125	1	NM_173631.3	14742	GeneID:284306,Genbank:NM_173631.3,HGNC:HGNC:26432	zinc finger protein 547	GO:0003677,GO:0005634,GO:0006351,GO:0006355,GO:0046872	DNA binding|nucleus|transcription, DNA-templated|regulation of transcription, DNA-templated|metal ion binding
ZNF547	Chr19	57378177	57378325	149	*	3' UTR	57363435	57379559	16125	1	NM_173631.3	14742	GeneID:284306,Genbank:NM_173631.3,HGNC:HGNC:26432	zinc finger protein 547	GO:0003677,GO:0005634,GO:0006351,GO:0006355,GO:0046872	DNA binding|nucleus|transcription, DNA-templated|regulation of transcription, DNA-templated|metal ion binding
ZNF547	Chr19	57377190	57377683	494	*	Exon (NM_173631.3/ZNF547, exon 4 of 4)	57363435	57379559	16125	1	NM_173631.3	13755	GeneID:284306,Genbank:NM_173631.3,HGNC:HGNC:26432	zinc finger protein 547	GO:0003677,GO:0005634,GO:0006351,GO:0006355,GO:0046872	DNA binding|nucleus|transcription, DNA-templated|regulation of transcription, DNA-templated|metal ion binding
ZNF547	Chr19	57377140	57377585	446	*	Exon (NM_173631.3/ZNF547, exon 4 of 4)	57363435	57379559	16125	1	NM_173631.3	13705	GeneID:284306,Genbank:NM_173631.3,HGNC:HGNC:26432	zinc finger protein 547	GO:0003677,GO:0005634,GO:0006351,GO:0006355,GO:0046872	DNA binding|nucleus|transcription, DNA-templated|regulation of transcription, DNA-templated|metal ion binding
